# Supplementary material for: Bacteriophage-Based Control of Methicillin-Resistant Staphylococcus aureus: Anti-Biofilm Activity, Surface-Active Formulation Compatibility, and Genomic Context
Source: Antibiotics (Basel). 2026 Feb 2;15(2):155. doi: 10.3390/antibiotics15020155 (PMC12937358; doi:10.3390/antibiotics15020155)
Supplement: Supplementary file 1 [file antibiotics-15-00155-s001.zip]

Archive with 1 entries (1 files):
- antibiotics-4092346-supplementary.pdf
